# Supplementary material for: Effects of carbamazepine and lamotrigine on functional magnetic resonance imaging cognitive networks
Source: Epilepsia. 2018 Jun 13;59(7):1362–71. doi: 10.1111/epi.14448 (PMC6216427; doi:10.1111/epi.14448)
Supplement: Supplementary file 1 [file EPI-59-1362-s001.xlsx]

## Sheet: Sheet1
ID	Group	CBZ	DailyDose	Clobazam	Dose	Clonazepam	Dose	LTG	DailyDose	LEV	DailyDose	Gabapendin	DailyDose	Perampanel	DailyDose	Phenobarbital	DailyDose	Phenytoin	DailyDose	Pregabalin	DailyDose	Primidone	DailyDose	Retigabine	DailyDose	Rufinamide	DailyDose	SodiumValproate	DailyDose	Tigabine	DailyDose	Number of AEDs
001	LTG			1	20mg prn			1	250mg									1	400mg									1	1000mg			4
002	LTG					1	2mg prn	1	400mg																							2
003	LTG			1	10mg prn			1	300mg																							2
004	LTG			1	10mg prn			1	300mg																							2
005	LTG							1	100mg																							1
006	LTG			1	30mg prn			1	300mg											1	200mg											3
007	LTG							1	400mg									1	350mg													2
008	LTG							1	100mg																			1	300mg			2
009	LTG							1	300mg							1	145mg															2
010	LTG			1	10mg prn			1	300mg									1	475mg													3
011	LTG			1	20mg prn			1	150mg																			1	600mg			3
012	LTG							1	500mg					1	14mg																	2
013	LTG							1	800mg																							1
014	LTG							1	700mg					1	8mg																	2
015	LTG			1	20mg prn			1	200mg																							2
016	LTG					1	2mg prn	1	500mg																							2
017	LTG							1	100mg																			1	1200mg			2
018	LTG							1	200mg																			1	1200mg			2
019	LTG							1	100mg					1	12mg																	2
020	LTG			1	10mg prn			1	425mg																							2
021	LTG							1	325mg																							1
022	LTG			1	20mg prn			1	200mg																			1	1800mg			3
023	LTG							1	400mg															1	600mg							2
024	LTG							1	300mg																							1
025	LTG							1	250mg																							1
026	LTG							1	200mg																							1
027	LTG							1	400mg																							1
028	LTG							1	275mg																							1
029	LTG							1	50mg																							1
030	LTG					1	0.5mg prn	1	450mg																			1	1200mg			3
031	LTG					1	2mg prn	1	300mg																							2
032	LTG					1	2mg prn	1	500mg																							2
033	LTG			1	5mg prn			1	400mg																							2
034	LTG							1	400mg																							1
035	LTG					1	3mg prn	1	200mg																							2
036	LTG			1	20mg prn			1	200mg									1	350mg	1	25mg											4
037	LTG							1	425mg											1	75mg							1	1200mg			3
038	LTG							1	150mg																							1
039	LTG							1	200mg																							1
040	LTG							1	75mg																							1
041	LTG			1	10mg prn			1	400mg																							2
042	LTG							1	275mg											1	200mg											2
				12		6								3		1		4		4				1				8
043	CBZ	1	600mg	1	10mg prn																											2
044	CBZ	1	1600mg	1	10mg prn																											2
045	CBZ	1	1200mg	1	10mg prn																											2
046	CBZ	1	800mg																													1
047	CBZ	1	800mg																									1	1000mg			2
048	CBZ	1	900mg											1	12mg																	2
049	CBZ	1	1600mg																							1	400mg					2
050	CBZ	1	1600mg	1	10mg prn																											2
051	CBZ	1	1200mg																													1
052	CBZ	1	800mg																	1	600mg							1	2500mg			3
053	CBZ	1	1400mg																													1
054	CBZ	1	800mg	1	10mg prn									1	4mg																	3
055	CBZ	1	600mg	1	10mg prn																											2
056	CBZ	1	1000mg																							1	400mg	1	900mg			3
057	CBZ	1	800mg																													1
058	CBZ	1	1200mg																													1
059	CBZ	1	1200mg																													1
060	CBZ	1	1000mg																					1	550mg							2
061	CBZ	1	1600mg																													1
062	CBZ	1	1600mg	1	20mg prn																											2
063	CBZ	1	1600mg	1	20mg prn																											2
064	CBZ	1	1600mg											1	12mg																	2
065	CBZ	1	600mg	1	20mg prn									1	12mg																	3
066	CBZ	1	600mg																													1
067	CBZ	1	1000mg																													1
068	CBZ	1	1200mg																									1	300mg			2
069	CBZ	1	400mg																									1	400mg			2
070	CBZ	1	1000mg																													1
071	CBZ	1	1200mg																									1	1200mg			2
072	CBZ	1	300mg																									1	300mg			2
073	CBZ	1	200mg																	1	1000mg	1	200mg									3
074	CBZ	1	1200mg											1	4mg																	2
075	CBZ	1	1200mg											1	6mg																	2
076	CBZ	1	1400mg															1	300mg													2
077	CBZ	1	1200mg																													1
078	CBZ	1	1000mg	1	20mg prn																											2
079	CBZ	1	1600mg																													1
080	CBZ	1	1600mg																													1
081	CBZ	1	800mg																	1	125mg											2
082	CBZ	1	600mg																													1
083	CBZ	1	600mg																													1
084	CBZ	1	1300mg	1	10mg prn									1	10mg																	3
				11										7				1		3		1		1		2		7
085	LEV			1	20mg prn					1	2000mg																					2
086	LEV			1	10mg prn					1	1000mg																					2
087	LEV			1	5mg prn					1	3000mg									1	600mg											3
088	LEV									1	1500mg																	1	800mg			2
089	LEV									1	1200mg																					1
090	LEV									1	1500mg																					1
091	LEV									1	1500mg									1	600mg											2
092	LEV									1	3000mg																	1	1300mg			2
093	LEV									1	1000mg																					1
094	LEV			1	10mg prn					1	2000mg																	1	600mg			3
095	LEV			1	10mg prn					1	2000mg																	1	3000mg			3
096	LEV									1	3000mg																					1
097	LEV									1	3000mg							1	375mg	1	700mg											3
098	LEV			1	20mg prn					1	3000mg							1	350mg													3
099	LEV			1	10mg prn					1	3000mg																	1	800mg			3
100	LEV									1	2750mg																	1	3000mg			2
101	LEV			1	5mg prn					1	3500mg																	1	1500mg			3
102	LEV			1	20mg prn					1	3000mg																					2
103	LEV									1	3000mg																	1	1200mg			2
104	LEV									1	3000mg																	1	2500mg			2
105	LEV			1	10mg prn					1	500mg																					2
106	LEV									1	3000mg																					1
107	LEV									1	3000mg																					1
108	LEV			1	40mg prn					1	1750mg							1	275mg													3
109	LEV			1	10mg prn					1	3000mg																					2
110	LEV									1	500mg																					1
111	LEV									1	450mg																					1
112	LEV					1	1mg prn			1	1500mg									1	150mg											3
113	LEV									1	1250mg																			1	60mg	2
114	LEV									1	1500mg																	1	800mg			2
115	LEV									1	500mg																					1
116	LEV									1	1500mg																					1
117	LEV			1	20mg prn					1	3000mg																	1	2000mg			3
118	LEV									1	3000mg							1	350mg													2
119	LEV			1	20mg prn					1	1000mg	1	300mg																			3
120	LEV			1	20mg prn					1	2500mg																					2
121	LEV									1	2000mg																					1
122	LEV									1	375mg																					1
123	LEV									1	3000mg																					1
124	LEV			1	10mg prn					1	3000mg							1	300mg									1	1800mg			4
125	LEV					1	1mg prn			1	4000mg																					2
126	LEV									1	2000mg																	1	600mg			2
				16		2						1						5		4								13		1
ID	Group	CBZ	DailyDoseA	Clobazam	DailyDoseB	Clonazepam	Dailydose	LTG	DailyDoseG	LEV	DailyDoseH	Gabapendin	DailyDose	Perampanel	DailyDoseJ	Phenobarbital	DailyDoseK	Phenytoin	DailyDoseL	Pregabalin	DailyDoseM	Primidone	DailyDoseN	Retigabine	DailyDoseO	Rufinamide	DailyDoseP	SodiumValproate	DailyDoseQ	Tigabine	DailyDose
AaBr	1			1	20 prn				250									1	400									1	1000
AlTi	1					1	2		400
AnBr	1			1	10				300
ArLe	1			1	10				300
CaLi	1								100
DaBe	1			1	30				300											1	200
DaOs	1								400									1	350
DaSm	1								100																			1	300
DaTh	1								300							1	145
EmSt	1			1	10				300									1	475
GaDe	1			1	20				150																			1	600
HaBo	1								500					1	14
HaHa	1								800
JaAy	1								700					1	8
JeBa	1			1	20				200
JoDa	1					1	20		500
JoDar	1								100																			1	1200
KeAd	1								200																			1	1200
KeEr	1								100					1	12
KeMc	1			1	10				425
KuTu	1								325
LiFi	1			1	20				200																			1	1800
LiRo	1								400															1	600
LiVe	1								300
MaCo	1								250
MaPr	1								200
MiSt	1								400
MuVi	1								275
OlEm	1								50
OlMa	1					1	0.5		450																			1	1200
OmGe	1					1	2		300
ReWa	1					1	2		500
RhMa	1			1	5				400
RoPe	1								400
RuDi	1					1	3		200
ScFo	1			1	20				200									1	350	1	25
SoBr	1								425											1	75							1
StGr	1								150
TaBo	1								200
TrLe	1								75
TyLl	1			1	10				400
VaMa	1								275											1	200
AdRi	2		600	1	10
AlBa	2		1600	1	10
AlLe	2		1200	1	10
AnMo	2		800
AzMa	2		800																									1	1000
ChFe	2		900											1	12
ChMy	2		1600																							1	400
DaEv	2		1600	1	10
DaKn	2		1200
EdFr	2		800																	1	600							1	2500
EmBo	2		1400
GeWi	2		800	1	10									1	4
GhGh	2		600	1	10
GrKr	2		1000																							1	400	1	900
HeGr	2		800
IbOn	2		1200
JaDo	2		1200
JaNe	2		1000																					1	550
JoGi	2		1600
JoHi	2		1600	1	20 prn
JoMc	2		1600	1	20
KaMc	2		1600											1	12
KeBe	2		600	1	20 prn									1	12
LiHa	2		600
MaHa	2		1000
MaKi	2		1200																									1	300
MiMo	2		400																									1	400
MiSh	2		1000
NiSa	2		1200																									1	1200
PaGe	2		300																									1	300
PaTo	2		200																	1	1000	1	200
PhLa	2		1200											1	4
SaBa	2		1200											1	6
SaCr	2		1400															1	300
SePa	2		1200
ShBu	2		1000	1	20
SiCl	2		1600
StGr	2		1600
ViBe	2		800																	1	10
ViEd	2		600
ViHe	2		600
ViMI	2		1300	1	10									1	10
AnTa	5			1	20						2000
ArVi	5			1	10						1000
AsKe	5			1	5						3000									1	600
BrHa	5										1500																	1	800
CaMo	5										1200
ChDe	5										1500
ChMe	5										1500									1	600
CoGr	5										3000																	1	1300
DaHe	5										1000
JoBe	5			1	10						2000																	1	600
DaWh	5			1	10						2000																	1	3000
DeRo	5										3000
EdGe	5										3000							1	375	1	700
ElDa	5			1	20						3000							1	350
JoSt	5			1	10						3000																	1	800
EmEn	5										2750																	1	3000
JaBa	5			1	5						3500																	1	1500
JoAn	5			1	20						3000
JuNi	5										3000																	1	1200
KyGa	5										3000																	1	2500
JoPe	5			1	10						500
LoGr	5										3000
LoWi	5										3000
LuHa	5			1	40						1750							1	275
MaCu	5			1	10						3000
MaLe	5										500
MaPr	5										450
MiCo	5					1	1				1500									1	150
NaCl	5										1250																			1	60
NaPa	5										1500																	1	800
NiPu	5										500
OlJa	5										1500
OmFa	5			1	20						3000																	1	2000
PaCa	5										3000							1	350
PaUm	5			1	20						1000	1	300
SaSi	5			1	20						2500
StBa	5										2000
SuBu	5										375
TaMa	5										3000
ThBa	5			1	10						3000							1	300									1	1800
TiTh	5					1	1				4000
VaFr	5										2000																	1	600
ID	Group	CBZ	DailyDoseA	Clobazam	DailyDoseB	Clonazepam	Dailydose	LTG	DailyDoseG	LEV	DailyDoseH	Gabapendin	DailyDose	Perampanel	DailyDoseJ	Phenobarbital	DailyDoseK	Phenytoin	DailyDoseL	Pregabalin	DailyDoseM	Primidone	DailyDoseN	Retigabine	DailyDoseO	Rufinamide	DailyDoseP	SodiumValproate	DailyDoseQ	Tigabine	DailyDose
AaBr	1			1	20 prn				250									1	400									1	1000
AlTi	1					1	2		400
AnBr	1			1	10				300
ArLe	1			1	10				300
CaLi	1								100
DaBe	1			1	30				300											1	200
DaOs	1								400									1	350
DaSm	1								100																			1	300
DaTh	1								300							1	145
EmSt	1			1	10				300									1	475
GaDe	1			1	20				150																			1	600
HaBo	1								500					1	14
HaHa	1								800
JaAy	1								700					1	8
JeBa	1			1	20				200
JoDa	1					1	20		500
JoDar	1								100																			1	1200
KeAd	1								200																			1	1200
KeEr	1								100					1	12
KeMc	1			1	10				425
KuTu	1								325
LiFi	1			1	20				200																			1	1800
LiRo	1								400															1	600
LiVe	1								300
MaCo	1								250
MaPr	1								200
MiSt	1								400
MuVi	1								275
OlEm	1								50
OlMa	1					1	0.5		450																			1	1200
OmGe	1					1	2		300
ReWa	1					1	2		500
RhMa	1			1	5				400
RoPe	1								400
RuDi	1					1	3		200
ScFo	1			1	20				200									1	350	1	25
SoBr	1								425											1	75							1
StGr	1								150
TaBo	1								200
TrLe	1								75
TyLl	1			1	10				400
VaMa	1								275											1	200
AdRi	2		600	1	10
AlBa	2		1600	1	10
AlLe	2		1200	1	10
AnMo	2		800
AzMa	2		800																									1	1000
ChFe	2		900											1	12
ChMy	2		1600																							1	400
DaEv	2		1600	1	10
DaKn	2		1200
EdFr	2		800																	1	600							1	2500
EmBo	2		1400
GeWi	2		800	1	10									1	4
GhGh	2		600	1	10
GrKr	2		1000																							1	400	1	900
HeGr	2		800
IbOn	2		1200
JaDo	2		1200
JaNe	2		1000																					1	550
JoGi	2		1600
JoHi	2		1600	1	20 prn
JoMc	2		1600	1	20
KaMc	2		1600											1	12
KeBe	2		600	1	20 prn									1	12
LiHa	2		600
MaHa	2		1000
MaKi	2		1200																									1	300
MiMo	2		400																									1	400
MiSh	2		1000
NiSa	2		1200																									1	1200
PaGe	2		300																									1	300
PaTo	2		200																	1	1000	1	200
PhLa	2		1200											1	4
SaBa	2		1200											1	6
SaCr	2		1400															1	300
SePa	2		1200
ShBu	2		1000	1	20
SiCl	2		1600
StGr	2		1600
ViBe	2		800																	1	10
ViEd	2		600
ViHe	2		600
ViMI	2		1300	1	10									1	10
AnTa	5			1	20						2000
ArVi	5			1	10						1000
AsKe	5			1	5						3000									1	600
BrHa	5										1500																	1	800
CaMo	5										1200
ChDe	5										1500
ChMe	5										1500									1	600
CoGr	5										3000																	1	1300
DaHe	5										1000
JoBe	5			1	10						2000																	1	600
DaWh	5			1	10						2000																	1	3000
DeRo	5										3000
EdGe	5										3000							1	375	1	700
ElDa	5			1	20						3000							1	350
JoSt	5			1	10						3000																	1	800
EmEn	5										2750																	1	3000
JaBa	5			1	5						3500																	1	1500
JoAn	5			1	20						3000
JuNi	5										3000																	1	1200
KyGa	5										3000																	1	2500
JoPe	5			1	10						500
LoGr	5										3000
LoWi	5										3000
LuHa	5			1	40						1750							1	275
MaCu	5			1	10						3000
MaLe	5										500
MaPr	5										450
MiCo	5					1	1				1500									1	150
NaCl	5										1250																			1	60
NaPa	5										1500																	1	800
NiPu	5										500
OlJa	5										1500
OmFa	5			1	20						3000																	1	2000
PaCa	5										3000							1	350
PaUm	5			1	20						1000	1	300
SaSi	5			1	20						2500
StBa	5										2000
SuBu	5										375
TaMa	5										3000
ThBa	5			1	10						3000							1	300									1	1800
TiTh	5					1	1				4000
VaFr	5										2000																	1	600
ID	Group	CBZ	DailyDoseA	Clobazam	DailyDoseB	Clonazepam	Dailydose	LTG	DailyDoseG	LEV	DailyDoseH	Gabapendin	DailyDose	Perampanel	DailyDoseJ	Phenobarbital	DailyDoseK	Phenytoin	DailyDoseL	Pregabalin	DailyDoseM	Primidone	DailyDoseN	Retigabine	DailyDoseO	Rufinamide	DailyDoseP	SodiumValproate	DailyDoseQ	Tigabine	DailyDose
AaBr	1			1	20 prn				250									1	400									1	1000
AlTi	1					1	2		400
AnBr	1			1	10				300
ArLe	1			1	10				300
CaLi	1								100
DaBe	1			1	30				300											1	200
DaOs	1								400									1	350
DaSm	1								100																			1	300
DaTh	1								300							1	145
EmSt	1			1	10				300									1	475
GaDe	1			1	20				150																			1	600
HaBo	1								500					1	14
HaHa	1								800
JaAy	1								700					1	8
JeBa	1			1	20				200
JoDa	1					1	20		500
JoDar	1								100																			1	1200
KeAd	1								200																			1	1200
KeEr	1								100					1	12
KeMc	1			1	10				425
KuTu	1								325
LiFi	1			1	20				200																			1	1800
LiRo	1								400															1	600
LiVe	1								300
MaCo	1								250
MaPr	1								200
MiSt	1								400
MuVi	1								275
OlEm	1								50
OlMa	1					1	0.5		450																			1	1200
OmGe	1					1	2		300
ReWa	1					1	2		500
RhMa	1			1	5				400
RoPe	1								400
RuDi	1					1	3		200
ScFo	1			1	20				200									1	350	1	25
SoBr	1								425											1	75							1
StGr	1								150
TaBo	1								200
TrLe	1								75
TyLl	1			1	10				400
VaMa	1								275											1	200
AdRi	2		600	1	10
AlBa	2		1600	1	10
AlLe	2		1200	1	10
AnMo	2		800
AzMa	2		800																									1	1000
ChFe	2		900											1	12
ChMy	2		1600																							1	400
DaEv	2		1600	1	10
DaKn	2		1200
EdFr	2		800																	1	600							1	2500
EmBo	2		1400
GeWi	2		800	1	10									1	4
GhGh	2		600	1	10
GrKr	2		1000																							1	400	1	900
HeGr	2		800
IbOn	2		1200
JaDo	2		1200
JaNe	2		1000																					1	550
JoGi	2		1600
JoHi	2		1600	1	20 prn
JoMc	2		1600	1	20
KaMc	2		1600											1	12
KeBe	2		600	1	20 prn									1	12
LiHa	2		600
MaHa	2		1000
MaKi	2		1200																									1	300
MiMo	2		400																									1	400
MiSh	2		1000
NiSa	2		1200																									1	1200
PaGe	2		300																									1	300
PaTo	2		200																	1	1000	1	200
PhLa	2		1200											1	4
SaBa	2		1200											1	6
SaCr	2		1400															1	300
SePa	2		1200
ShBu	2		1000	1	20
SiCl	2		1600
StGr	2		1600
ViBe	2		800																	1	10
ViEd	2		600
ViHe	2		600
ViMI	2		1300	1	10									1	10
AnTa	5			1	20						2000
ArVi	5			1	10						1000
AsKe	5			1	5						3000									1	600
BrHa	5										1500																	1	800
CaMo	5										1200
ChDe	5										1500
ChMe	5										1500									1	600
CoGr	5										3000																	1	1300
DaHe	5										1000
JoBe	5			1	10						2000																	1	600
DaWh	5			1	10						2000																	1	3000
DeRo	5										3000
EdGe	5										3000							1	375	1	700
ElDa	5			1	20						3000							1	350
JoSt	5			1	10						3000																	1	800
EmEn	5										2750																	1	3000
JaBa	5			1	5						3500																	1	1500
JoAn	5			1	20						3000
JuNi	5										3000																	1	1200
KyGa	5										3000																	1	2500
JoPe	5			1	10						500
LoGr	5										3000
LoWi	5										3000
LuHa	5			1	40						1750							1	275
MaCu	5			1	10						3000
MaLe	5										500
MaPr	5										450
MiCo	5					1	1				1500									1	150
NaCl	5										1250																			1	60
NaPa	5										1500																	1	800
NiPu	5										500
OlJa	5										1500
OmFa	5			1	20						3000																	1	2000
PaCa	5										3000							1	350
PaUm	5			1	20						1000	1	300
SaSi	5			1	20						2500
StBa	5										2000
SuBu	5										375
TaMa	5										3000
ThBa	5			1	10						3000							1	300									1	1800
TiTh	5					1	1				4000
VaFr	5										2000																	1	600
ID	Group	CBZ	DailyDoseA	Clobazam	DailyDoseB	Clonazepam	Dailydose	LTG	DailyDoseG	LEV	DailyDoseH	Gabapendin	DailyDose	Perampanel	DailyDoseJ	Phenobarbital	DailyDoseK	Phenytoin	DailyDoseL	Pregabalin	DailyDoseM	Primidone	DailyDoseN	Retigabine	DailyDoseO	Rufinamide	DailyDoseP	SodiumValproate	DailyDoseQ	Tigabine	DailyDose
AaBr	1			1	20 prn				250									1	400									1	1000
AlTi	1					1	2		400
AnBr	1			1	10				300
ArLe	1			1	10				300
CaLi	1								100
DaBe	1			1	30				300											1	200
DaOs	1								400									1	350
DaSm	1								100																			1	300
DaTh	1								300							1	145
EmSt	1			1	10				300									1	475
GaDe	1			1	20				150																			1	600
HaBo	1								500					1	14
HaHa	1								800
JaAy	1								700					1	8
JeBa	1			1	20				200
JoDa	1					1	20		500
JoDar	1								100																			1	1200
KeAd	1								200																			1	1200
KeEr	1								100					1	12
KeMc	1			1	10				425
KuTu	1								325
LiFi	1			1	20				200																			1	1800
LiRo	1								400															1	600
LiVe	1								300
MaCo	1								250
MaPr	1								200
MiSt	1								400
MuVi	1								275
OlEm	1								50
OlMa	1					1	0.5		450																			1	1200
OmGe	1					1	2		300
ReWa	1					1	2		500
RhMa	1			1	5				400
RoPe	1								400
RuDi	1					1	3		200
ScFo	1			1	20				200									1	350	1	25
SoBr	1								425											1	75							1
StGr	1								150
TaBo	1								200
TrLe	1								75
TyLl	1			1	10				400
VaMa	1								275											1	200
AdRi	2		600	1	10
AlBa	2		1600	1	10
AlLe	2		1200	1	10
AnMo	2		800
AzMa	2		800																									1	1000
ChFe	2		900											1	12
ChMy	2		1600																							1	400
DaEv	2		1600	1	10
DaKn	2		1200
EdFr	2		800																	1	600							1	2500
EmBo	2		1400
GeWi	2		800	1	10									1	4
GhGh	2		600	1	10
GrKr	2		1000																							1	400	1	900
HeGr	2		800
IbOn	2		1200
JaDo	2		1200
JaNe	2		1000																					1	550
JoGi	2		1600
JoHi	2		1600	1	20 prn
JoMc	2		1600	1	20
KaMc	2		1600											1	12
KeBe	2		600	1	20 prn									1	12
LiHa	2		600
MaHa	2		1000
MaKi	2		1200																									1	300
MiMo	2		400																									1	400
MiSh	2		1000
NiSa	2		1200																									1	1200
PaGe	2		300																									1	300
PaTo	2		200																	1	1000	1	200
PhLa	2		1200											1	4
SaBa	2		1200											1	6
SaCr	2		1400															1	300
SePa	2		1200
ShBu	2		1000	1	20
SiCl	2		1600
StGr	2		1600
ViBe	2		800																	1	10
ViEd	2		600
ViHe	2		600
ViMI	2		1300	1	10									1	10
AnTa	5			1	20						2000
ArVi	5			1	10						1000
AsKe	5			1	5						3000									1	600
BrHa	5										1500																	1	800
CaMo	5										1200
ChDe	5										1500
ChMe	5										1500									1	600
CoGr	5										3000																	1	1300
DaHe	5										1000
JoBe	5			1	10						2000																	1	600
DaWh	5			1	10						2000																	1	3000
DeRo	5										3000
EdGe	5										3000							1	375	1	700
ElDa	5			1	20						3000							1	350
JoSt	5			1	10						3000																	1	800
EmEn	5										2750																	1	3000
JaBa	5			1	5						3500																	1	1500
JoAn	5			1	20						3000
JuNi	5										3000																	1	1200
KyGa	5										3000																	1	2500
JoPe	5			1	10						500
LoGr	5										3000
LoWi	5										3000
LuHa	5			1	40						1750							1	275
MaCu	5			1	10						3000
MaLe	5										500
MaPr	5										450
MiCo	5					1	1				1500									1	150
NaCl	5										1250																			1	60
NaPa	5										1500																	1	800
NiPu	5										500
OlJa	5										1500
OmFa	5			1	20						3000																	1	2000
PaCa	5										3000							1	350
PaUm	5			1	20						1000	1	300
SaSi	5			1	20						2500
StBa	5										2000
SuBu	5										375
TaMa	5										3000
ThBa	5			1	10						3000							1	300									1	1800
TiTh	5					1	1				4000
VaFr	5										2000																	1	600
ID	Group	CBZ	DailyDoseA	Clobazam	DailyDoseB	Clonazepam	Dailydose	LTG	DailyDoseG	LEV	DailyDoseH	Gabapendin	DailyDose	Perampanel	DailyDoseJ	Phenobarbital	DailyDoseK	Phenytoin	DailyDoseL	Pregabalin	DailyDoseM	Primidone	DailyDoseN	Retigabine	DailyDoseO	Rufinamide	DailyDoseP	SodiumValproate	DailyDoseQ	Tigabine	DailyDose
AaBr	1			1	20 prn				250									1	400									1	1000
AlTi	1					1	2		400
AnBr	1			1	10				300
ArLe	1			1	10				300
CaLi	1								100
DaBe	1			1	30				300											1	200
DaOs	1								400									1	350
DaSm	1								100																			1	300
DaTh	1								300							1	145
EmSt	1			1	10				300									1	475
GaDe	1			1	20				150																			1	600
HaBo	1								500					1	14
HaHa	1								800
JaAy	1								700					1	8
JeBa	1			1	20				200
JoDa	1					1	20		500
JoDar	1								100																			1	1200
KeAd	1								200																			1	1200
KeEr	1								100					1	12
KeMc	1			1	10				425
KuTu	1								325
LiFi	1			1	20				200																			1	1800
LiRo	1								400															1	600
LiVe	1								300
MaCo	1								250
MaPr	1								200
MiSt	1								400
MuVi	1								275
OlEm	1								50
OlMa	1					1	0.5		450																			1	1200
OmGe	1					1	2		300
ReWa	1					1	2		500
RhMa	1			1	5				400
RoPe	1								400
RuDi	1					1	3		200
ScFo	1			1	20				200									1	350	1	25
SoBr	1								425											1	75							1
StGr	1								150
TaBo	1								200
TrLe	1								75
TyLl	1			1	10				400
VaMa	1								275											1	200
AdRi	2		600	1	10
AlBa	2		1600	1	10
AlLe	2		1200	1	10
AnMo	2		800
AzMa	2		800																									1	1000
ChFe	2		900											1	12
ChMy	2		1600																							1	400
DaEv	2		1600	1	10
DaKn	2		1200
EdFr	2		800																	1	600							1	2500
EmBo	2		1400
GeWi	2		800	1	10									1	4
GhGh	2		600	1	10
GrKr	2		1000																							1	400	1	900
HeGr	2		800
IbOn	2		1200
JaDo	2		1200
JaNe	2		1000																					1	550
JoGi	2		1600
JoHi	2		1600	1	20 prn
JoMc	2		1600	1	20
KaMc	2		1600											1	12
KeBe	2		600	1	20 prn									1	12
LiHa	2		600
MaHa	2		1000
MaKi	2		1200																									1	300
MiMo	2		400																									1	400
MiSh	2		1000
NiSa	2		1200																									1	1200
PaGe	2		300																									1	300
PaTo	2		200																	1	1000	1	200
PhLa	2		1200											1	4
SaBa	2		1200											1	6
SaCr	2		1400															1	300
SePa	2		1200
ShBu	2		1000	1	20
SiCl	2		1600
StGr	2		1600
ViBe	2		800																	1	10
ViEd	2		600
ViHe	2		600
ViMI	2		1300	1	10									1	10
AnTa	5			1	20						2000
ArVi	5			1	10						1000
AsKe	5			1	5						3000									1	600
BrHa	5										1500																	1	800
CaMo	5										1200
ChDe	5										1500
ChMe	5										1500									1	600
CoGr	5										3000																	1	1300
DaHe	5										1000
JoBe	5			1	10						2000																	1	600
DaWh	5			1	10						2000																	1	3000
DeRo	5										3000
EdGe	5										3000							1	375	1	700
ElDa	5			1	20						3000							1	350
JoSt	5			1	10						3000																	1	800
EmEn	5										2750																	1	3000
JaBa	5			1	5						3500																	1	1500
JoAn	5			1	20						3000
JuNi	5										3000																	1	1200
KyGa	5										3000																	1	2500
JoPe	5			1	10						500
LoGr	5										3000
LoWi	5										3000
LuHa	5			1	40						1750							1	275
MaCu	5			1	10						3000
MaLe	5										500
MaPr	5										450
MiCo	5					1	1				1500									1	150
NaCl	5										1250																			1	60
NaPa	5										1500																	1	800
NiPu	5										500
OlJa	5										1500
OmFa	5			1	20						3000																	1	2000
PaCa	5										3000							1	350
PaUm	5			1	20						1000	1	300
SaSi	5			1	20						2500
StBa	5										2000
SuBu	5										375
TaMa	5										3000
ThBa	5			1	10						3000							1	300									1	1800
TiTh	5					1	1				4000
VaFr	5										2000																	1	600
ID	Group	CBZ	DailyDoseA	Clobazam	DailyDoseB	Clonazepam	Dailydose	LTG	DailyDoseG	LEV	DailyDoseH	Gabapendin	DailyDose	Perampanel	DailyDoseJ	Phenobarbital	DailyDoseK	Phenytoin	DailyDoseL	Pregabalin	DailyDoseM	Primidone	DailyDoseN	Retigabine	DailyDoseO	Rufinamide	DailyDoseP	SodiumValproate	DailyDoseQ	Tigabine	DailyDose
AaBr	1			1	20 prn				250									1	400									1	1000
AlTi	1					1	2		400
AnBr	1			1	10				300
ArLe	1			1	10				300
CaLi	1								100
DaBe	1			1	30				300											1	200
DaOs	1								400									1	350
DaSm	1								100																			1	300
DaTh	1								300							1	145
EmSt	1			1	10				300									1	475
GaDe	1			1	20				150																			1	600
HaBo	1								500					1	14
HaHa	1								800
JaAy	1								700					1	8
JeBa	1			1	20				200
JoDa	1					1	20		500
JoDar	1								100																			1	1200
KeAd	1								200																			1	1200
KeEr	1								100					1	12
KeMc	1			1	10				425
KuTu	1								325
LiFi	1			1	20				200																			1	1800
LiRo	1								400															1	600
LiVe	1								300
MaCo	1								250
MaPr	1								200
MiSt	1								400
MuVi	1								275
OlEm	1								50
OlMa	1					1	0.5		450																			1	1200
OmGe	1					1	2		300
ReWa	1					1	2		500
RhMa	1			1	5				400
RoPe	1								400
RuDi	1					1	3		200
ScFo	1			1	20				200									1	350	1	25
SoBr	1								425											1	75							1
StGr	1								150
TaBo	1								200
TrLe	1								75
TyLl	1			1	10				400
VaMa	1								275											1	200
AdRi	2		600	1	10
AlBa	2		1600	1	10
AlLe	2		1200	1	10
AnMo	2		800
AzMa	2		800																									1	1000
ChFe	2		900											1	12
ChMy	2		1600																							1	400
DaEv	2		1600	1	10
DaKn	2		1200
EdFr	2		800																	1	600							1	2500
EmBo	2		1400
GeWi	2		800	1	10									1	4
GhGh	2		600	1	10
GrKr	2		1000																							1	400	1	900
HeGr	2		800
IbOn	2		1200
JaDo	2		1200
JaNe	2		1000																					1	550
JoGi	2		1600
JoHi	2		1600	1	20 prn
JoMc	2		1600	1	20
KaMc	2		1600											1	12
KeBe	2		600	1	20 prn									1	12
LiHa	2		600
MaHa	2		1000
MaKi	2		1200																									1	300
MiMo	2		400																									1	400
MiSh	2		1000
NiSa	2		1200																									1	1200
PaGe	2		300																									1	300
PaTo	2		200																	1	1000	1	200
PhLa	2		1200											1	4
SaBa	2		1200											1	6
SaCr	2		1400															1	300
SePa	2		1200
ShBu	2		1000	1	20
SiCl	2		1600
StGr	2		1600
ViBe	2		800																	1	10
ViEd	2		600
ViHe	2		600
ViMI	2		1300	1	10									1	10
AnTa	5			1	20						2000
ArVi	5			1	10						1000
AsKe	5			1	5						3000									1	600
BrHa	5										1500																	1	800
CaMo	5										1200
ChDe	5										1500
ChMe	5										1500									1	600
CoGr	5										3000																	1	1300
DaHe	5										1000
JoBe	5			1	10						2000																	1	600
DaWh	5			1	10						2000																	1	3000
DeRo	5										3000
EdGe	5										3000							1	375	1	700
ElDa	5			1	20						3000							1	350
JoSt	5			1	10						3000																	1	800
EmEn	5										2750																	1	3000
JaBa	5			1	5						3500																	1	1500
JoAn	5			1	20						3000
JuNi	5										3000																	1	1200
KyGa	5										3000																	1	2500
JoPe	5			1	10						500
LoGr	5										3000
LoWi	5										3000
LuHa	5			1	40						1750							1	275
MaCu	5			1	10						3000
MaLe	5										500
MaPr	5										450
MiCo	5					1	1				1500									1	150
NaCl	5										1250																			1	60
NaPa	5										1500																	1	800
NiPu	5										500
OlJa	5										1500
OmFa	5			1	20						3000																	1	2000
PaCa	5										3000							1	350
PaUm	5			1	20						1000	1	300
SaSi	5			1	20						2500
StBa	5										2000
SuBu	5										375
TaMa	5										3000
ThBa	5			1	10						3000							1	300									1	1800
TiTh	5					1	1				4000
VaFr	5										2000																	1	600
ID	Group	CBZ	DailyDoseA	Clobazam	DailyDoseB	Clonazepam	Dailydose	LTG	DailyDoseG	LEV	DailyDoseH	Gabapendin	DailyDose	Perampanel	DailyDoseJ	Phenobarbital	DailyDoseK	Phenytoin	DailyDoseL	Pregabalin	DailyDoseM	Primidone	DailyDoseN	Retigabine	DailyDoseO	Rufinamide	DailyDoseP	SodiumValproate	DailyDoseQ	Tigabine	DailyDose
AaBr	1			1	20 prn				250									1	400									1	1000
AlTi	1					1	2		400
AnBr	1			1	10				300
ArLe	1			1	10				300
CaLi	1								100
DaBe	1			1	30				300											1	200
DaOs	1								400									1	350
DaSm	1								100																			1	300
DaTh	1								300							1	145
EmSt	1			1	10				300									1	475
GaDe	1			1	20				150																			1	600
HaBo	1								500					1	14
HaHa	1								800
JaAy	1								700					1	8
JeBa	1			1	20				200
JoDa	1					1	20		500
JoDar	1								100																			1	1200
KeAd	1								200																			1	1200
KeEr	1								100					1	12
KeMc	1			1	10				425
KuTu	1								325
LiFi	1			1	20				200																			1	1800
LiRo	1								400															1	600
LiVe	1								300
MaCo	1								250
MaPr	1								200
MiSt	1								400
MuVi	1								275
OlEm	1								50
OlMa	1					1	0.5		450																			1	1200
OmGe	1					1	2		300
ReWa	1					1	2		500
RhMa	1			1	5				400
RoPe	1								400
RuDi	1					1	3		200
ScFo	1			1	20				200									1	350	1	25
SoBr	1								425											1	75							1
StGr	1								150
TaBo	1								200
TrLe	1								75
TyLl	1			1	10				400
VaMa	1								275											1	200
AdRi	2		600	1	10
AlBa	2		1600	1	10
AlLe	2		1200	1	10
AnMo	2		800
AzMa	2		800																									1	1000
ChFe	2		900											1	12
ChMy	2		1600																							1	400
DaEv	2		1600	1	10
DaKn	2		1200
EdFr	2		800																	1	600							1	2500
EmBo	2		1400
GeWi	2		800	1	10									1	4
GhGh	2		600	1	10
GrKr	2		1000																							1	400	1	900
HeGr	2		800
IbOn	2		1200
JaDo	2		1200
JaNe	2		1000																					1	550
JoGi	2		1600
JoHi	2		1600	1	20 prn
JoMc	2		1600	1	20
KaMc	2		1600											1	12
KeBe	2		600	1	20 prn									1	12
LiHa	2		600
MaHa	2		1000
MaKi	2		1200																									1	300
MiMo	2		400																									1	400
MiSh	2		1000
NiSa	2		1200																									1	1200
PaGe	2		300																									1	300
PaTo	2		200																	1	1000	1	200
PhLa	2		1200											1	4
SaBa	2		1200											1	6
SaCr	2		1400															1	300
SePa	2		1200
ShBu	2		1000	1	20
SiCl	2		1600
StGr	2		1600
ViBe	2		800																	1	10
ViEd	2		600
ViHe	2		600
ViMI	2		1300	1	10									1	10
AnTa	5			1	20						2000
ArVi	5			1	10						1000
AsKe	5			1	5						3000									1	600
BrHa	5										1500																	1	800
CaMo	5										1200
ChDe	5										1500
ChMe	5										1500									1	600
CoGr	5										3000																	1	1300
DaHe	5										1000
JoBe	5			1	10						2000																	1	600
DaWh	5			1	10						2000																	1	3000
DeRo	5										3000
EdGe	5										3000							1	375	1	700
ElDa	5			1	20						3000							1	350
JoSt	5			1	10						3000																	1	800
EmEn	5										2750																	1	3000
JaBa	5			1	5						3500																	1	1500
JoAn	5			1	20						3000
JuNi	5										3000																	1	1200
KyGa	5										3000																	1	2500
JoPe	5			1	10						500
LoGr	5										3000
LoWi	5										3000
LuHa	5			1	40						1750							1	275
MaCu	5			1	10						3000
MaLe	5										500
MaPr	5										450
MiCo	5					1	1				1500									1	150
NaCl	5										1250																			1	60
NaPa	5										1500																	1	800
NiPu	5										500
OlJa	5										1500
OmFa	5			1	20						3000																	1	2000
PaCa	5										3000							1	350
PaUm	5			1	20						1000	1	300
SaSi	5			1	20						2500
StBa	5										2000
SuBu	5										375
TaMa	5										3000
ThBa	5			1	10						3000							1	300									1	1800
TiTh	5					1	1				4000
VaFr	5										2000																	1	600
ID	Group	CBZ	DailyDoseA	Clobazam	DailyDoseB	Clonazepam	Dailydose	LTG	DailyDoseG	LEV	DailyDoseH	Gabapendin	DailyDose	Perampanel	DailyDoseJ	Phenobarbital	DailyDoseK	Phenytoin	DailyDoseL	Pregabalin	DailyDoseM	Primidone	DailyDoseN	Retigabine	DailyDoseO	Rufinamide	DailyDoseP	SodiumValproate	DailyDoseQ	Tigabine	DailyDose
AaBr	1			1	20 prn				250									1	400									1	1000
AlTi	1					1	2		400
AnBr	1			1	10				300
ArLe	1			1	10				300
CaLi	1								100
DaBe	1			1	30				300											1	200
DaOs	1								400									1	350
DaSm	1								100																			1	300
DaTh	1								300							1	145
EmSt	1			1	10				300									1	475
GaDe	1			1	20				150																			1	600
HaBo	1								500					1	14
HaHa	1								800
JaAy	1								700					1	8
JeBa	1			1	20				200
JoDa	1					1	20		500
JoDar	1								100																			1	1200
KeAd	1								200																			1	1200
KeEr	1								100					1	12
KeMc	1			1	10				425
KuTu	1								325
LiFi	1			1	20				200																			1	1800
LiRo	1								400															1	600
LiVe	1								300
MaCo	1								250
MaPr	1								200
MiSt	1								400
MuVi	1								275
OlEm	1								50
OlMa	1					1	0.5		450																			1	1200
OmGe	1					1	2		300
ReWa	1					1	2		500
RhMa	1			1	5				400
RoPe	1								400
RuDi	1					1	3		200
ScFo	1			1	20				200									1	350	1	25
SoBr	1								425											1	75							1
StGr	1								150
TaBo	1								200
TrLe	1								75
TyLl	1			1	10				400
VaMa	1								275											1	200
AdRi	2		600	1	10
AlBa	2		1600	1	10
AlLe	2		1200	1	10
AnMo	2		800
AzMa	2		800																									1	1000
ChFe	2		900											1	12
ChMy	2		1600																							1	400
DaEv	2		1600	1	10
DaKn	2		1200
EdFr	2		800																	1	600							1	2500
EmBo	2		1400
GeWi	2		800	1	10									1	4
GhGh	2		600	1	10
GrKr	2		1000																							1	400	1	900
HeGr	2		800
IbOn	2		1200
JaDo	2		1200
JaNe	2		1000																					1	550
JoGi	2		1600
JoHi	2		1600	1	20 prn
JoMc	2		1600	1	20
KaMc	2		1600											1	12
KeBe	2		600	1	20 prn									1	12
LiHa	2		600
MaHa	2		1000
MaKi	2		1200																									1	300
MiMo	2		400																									1	400
MiSh	2		1000
NiSa	2		1200																									1	1200
PaGe	2		300																									1	300
PaTo	2		200																	1	1000	1	200
PhLa	2		1200											1	4
SaBa	2		1200											1	6
SaCr	2		1400															1	300
SePa	2		1200
ShBu	2		1000	1	20
SiCl	2		1600
StGr	2		1600
ViBe	2		800																	1	10
ViEd	2		600
ViHe	2		600
ViMI	2		1300	1	10									1	10
AnTa	5			1	20						2000
ArVi	5			1	10						1000
AsKe	5			1	5						3000									1	600
BrHa	5										1500																	1	800
CaMo	5										1200
ChDe	5										1500
ChMe	5										1500									1	600
CoGr	5										3000																	1	1300
DaHe	5										1000
JoBe	5			1	10						2000																	1	600
DaWh	5			1	10						2000																	1	3000
DeRo	5										3000
EdGe	5										3000							1	375	1	700
ElDa	5			1	20						3000							1	350
JoSt	5			1	10						3000																	1	800
EmEn	5										2750																	1	3000
JaBa	5			1	5						3500																	1	1500
JoAn	5			1	20						3000
JuNi	5										3000																	1	1200
KyGa	5										3000																	1	2500
JoPe	5			1	10						500
LoGr	5										3000
LoWi	5										3000
LuHa	5			1	40						1750							1	275
MaCu	5			1	10						3000
MaLe	5										500
MaPr	5										450
MiCo	5					1	1				1500									1	150
NaCl	5										1250																			1	60
NaPa	5										1500																	1	800
NiPu	5										500
OlJa	5										1500
OmFa	5			1	20						3000																	1	2000
PaCa	5										3000							1	350
PaUm	5			1	20						1000	1	300
SaSi	5			1	20						2500
StBa	5										2000
SuBu	5										375
TaMa	5										3000
ThBa	5			1	10						3000							1	300									1	1800
TiTh	5					1	1				4000
VaFr	5										2000																	1	600
ID	Group	CBZ	DailyDoseA	Clobazam	DailyDoseB	Clonazepam	Dailydose	LTG	DailyDoseG	LEV	DailyDoseH	Gabapendin	DailyDose	Perampanel	DailyDoseJ	Phenobarbital	DailyDoseK	Phenytoin	DailyDoseL	Pregabalin	DailyDoseM	Primidone	DailyDoseN	Retigabine	DailyDoseO	Rufinamide	DailyDoseP	SodiumValproate	DailyDoseQ	Tigabine	DailyDose
AaBr	1			1	20 prn				250									1	400									1	1000
AlTi	1					1	2		400
AnBr	1			1	10				300
ArLe	1			1	10				300
CaLi	1								100
DaBe	1			1	30				300											1	200
DaOs	1								400									1	350
DaSm	1								100																			1	300
DaTh	1								300							1	145
EmSt	1			1	10				300									1	475
GaDe	1			1	20				150																			1	600
HaBo	1								500					1	14
HaHa	1								800
JaAy	1								700					1	8
JeBa	1			1	20				200
JoDa	1					1	20		500
JoDar	1								100																			1	1200
KeAd	1								200																			1	1200
KeEr	1								100					1	12
KeMc	1			1	10				425
KuTu	1								325
LiFi	1			1	20				200																			1	1800
LiRo	1								400															1	600
LiVe	1								300
MaCo	1								250
MaPr	1								200
MiSt	1								400
MuVi	1								275
OlEm	1								50
OlMa	1					1	0.5		450																			1	1200
OmGe	1					1	2		300
ReWa	1					1	2		500
RhMa	1			1	5				400
RoPe	1								400
RuDi	1					1	3		200
ScFo	1			1	20				200									1	350	1	25
SoBr	1								425											1	75							1
StGr	1								150
TaBo	1								200
TrLe	1								75
TyLl	1			1	10				400
VaMa	1								275											1	200
AdRi	2		600	1	10
AlBa	2		1600	1	10
AlLe	2		1200	1	10
AnMo	2		800
AzMa	2		800																									1	1000
ChFe	2		900											1	12
ChMy	2		1600																							1	400
DaEv	2		1600	1	10
DaKn	2		1200
EdFr	2		800																	1	600							1	2500
EmBo	2		1400
GeWi	2		800	1	10									1	4
GhGh	2		600	1	10
GrKr	2		1000																							1	400	1	900
HeGr	2		800
IbOn	2		1200
JaDo	2		1200
JaNe	2		1000																					1	550
JoGi	2		1600
JoHi	2		1600	1	20 prn
JoMc	2		1600	1	20
KaMc	2		1600											1	12
KeBe	2		600	1	20 prn									1	12
LiHa	2		600
MaHa	2		1000
MaKi	2		1200																									1	300
MiMo	2		400																									1	400
MiSh	2		1000
NiSa	2		1200																									1	1200
PaGe	2		300																									1	300
PaTo	2		200																	1	1000	1	200
PhLa	2		1200											1	4
SaBa	2		1200											1	6
SaCr	2		1400															1	300
SePa	2		1200
ShBu	2		1000	1	20
SiCl	2		1600
StGr	2		1600
ViBe	2		800																	1	10
ViEd	2		600
ViHe	2		600
ViMI	2		1300	1	10									1	10
AnTa	5			1	20						2000
ArVi	5			1	10						1000
AsKe	5			1	5						3000									1	600
BrHa	5										1500																	1	800
CaMo	5										1200
ChDe	5										1500
ChMe	5										1500									1	600
CoGr	5										3000																	1	1300
DaHe	5										1000
JoBe	5			1	10						2000																	1	600
DaWh	5			1	10						2000																	1	3000
DeRo	5										3000
EdGe	5										3000							1	375	1	700
ElDa	5			1	20						3000							1	350
JoSt	5			1	10						3000																	1	800
EmEn	5										2750																	1	3000
JaBa	5			1	5						3500																	1	1500
JoAn	5			1	20						3000
JuNi	5										3000																	1	1200
KyGa	5										3000																	1	2500
JoPe	5			1	10						500
LoGr	5										3000
LoWi	5										3000
LuHa	5			1	40						1750							1	275
MaCu	5			1	10						3000
MaLe	5										500
MaPr	5										450
MiCo	5					1	1				1500									1	150
NaCl	5										1250																			1	60
NaPa	5										1500																	1	800
NiPu	5										500
OlJa	5										1500
OmFa	5			1	20						3000																	1	2000
PaCa	5										3000							1	350
PaUm	5			1	20						1000	1	300
SaSi	5			1	20						2500
StBa	5										2000
SuBu	5										375
TaMa	5										3000
ThBa	5			1	10						3000							1	300									1	1800
TiTh	5					1	1				4000
VaFr	5										2000																	1	600
ID	Group	CBZ	DailyDoseA	Clobazam	DailyDoseB	Clonazepam	Dailydose	LTG	DailyDoseG	LEV	DailyDoseH	Gabapendin	DailyDose	Perampanel	DailyDoseJ	Phenobarbital	DailyDoseK	Phenytoin	DailyDoseL	Pregabalin	DailyDoseM	Primidone	DailyDoseN	Retigabine	DailyDoseO	Rufinamide	DailyDoseP	SodiumValproate	DailyDoseQ	Tigabine	DailyDose
AaBr	1			1	20 prn				250									1	400									1	1000
AlTi	1					1	2		400
AnBr	1			1	10				300
ArLe	1			1	10				300
CaLi	1								100
DaBe	1			1	30				300											1	200
DaOs	1								400									1	350
DaSm	1								100																			1	300
DaTh	1								300							1	145
EmSt	1			1	10				300									1	475
GaDe	1			1	20				150																			1	600
HaBo	1								500					1	14
HaHa	1								800
JaAy	1								700					1	8
JeBa	1			1	20				200
JoDa	1					1	20		500
JoDar	1								100																			1	1200
KeAd	1								200																			1	1200
KeEr	1								100					1	12
KeMc	1			1	10				425
KuTu	1								325
LiFi	1			1	20				200																			1	1800
LiRo	1								400															1	600
LiVe	1								300
MaCo	1								250
MaPr	1								200
MiSt	1								400
MuVi	1								275
OlEm	1								50
OlMa	1					1	0.5		450																			1	1200
OmGe	1					1	2		300
ReWa	1					1	2		500
RhMa	1			1	5				400
RoPe	1								400
RuDi	1					1	3		200
ScFo	1			1	20				200									1	350	1	25
SoBr	1								425											1	75							1
StGr	1								150
TaBo	1								200
TrLe	1								75
TyLl	1			1	10				400
VaMa	1								275											1	200
AdRi	2		600	1	10
AlBa	2		1600	1	10
AlLe	2		1200	1	10
AnMo	2		800
AzMa	2		800																									1	1000
ChFe	2		900											1	12
ChMy	2		1600																							1	400
DaEv	2		1600	1	10
DaKn	2		1200
EdFr	2		800																	1	600							1	2500
EmBo	2		1400
GeWi	2		800	1	10									1	4
GhGh	2		600	1	10
GrKr	2		1000																							1	400	1	900
HeGr	2		800
IbOn	2		1200
JaDo	2		1200
JaNe	2		1000																					1	550
JoGi	2		1600
JoHi	2		1600	1	20 prn
JoMc	2		1600	1	20
KaMc	2		1600											1	12
KeBe	2		600	1	20 prn									1	12
LiHa	2		600
MaHa	2		1000
MaKi	2		1200																									1	300
MiMo	2		400																									1	400
MiSh	2		1000
NiSa	2		1200																									1	1200
PaGe	2		300																									1	300
PaTo	2		200																	1	1000	1	200
PhLa	2		1200											1	4
SaBa	2		1200											1	6
SaCr	2		1400															1	300
SePa	2		1200
ShBu	2		1000	1	20
SiCl	2		1600
StGr	2		1600
ViBe	2		800																	1	10
ViEd	2		600
ViHe	2		600
ViMI	2		1300	1	10									1	10
AnTa	5			1	20						2000
ArVi	5			1	10						1000
AsKe	5			1	5						3000									1	600
BrHa	5										1500																	1	800
CaMo	5										1200
ChDe	5										1500
ChMe	5										1500									1	600
CoGr	5										3000																	1	1300
DaHe	5										1000
JoBe	5			1	10						2000																	1	600
DaWh	5			1	10						2000																	1	3000
DeRo	5										3000
EdGe	5										3000							1	375	1	700
ElDa	5			1	20						3000							1	350
JoSt	5			1	10						3000																	1	800
EmEn	5										2750																	1	3000
JaBa	5			1	5						3500																	1	1500
JoAn	5			1	20						3000
JuNi	5										3000																	1	1200
KyGa	5										3000																	1	2500
JoPe	5			1	10						500
LoGr	5										3000
LoWi	5										3000
LuHa	5			1	40						1750							1	275
MaCu	5			1	10						3000
MaLe	5										500
MaPr	5										450
MiCo	5					1	1				1500									1	150
NaCl	5										1250																			1	60
NaPa	5										1500																	1	800
NiPu	5										500
OlJa	5										1500
OmFa	5			1	20						3000																	1	2000
PaCa	5										3000							1	350
PaUm	5			1	20						1000	1	300
SaSi	5			1	20						2500
StBa	5										2000
SuBu	5										375
TaMa	5										3000
ThBa	5			1	10						3000							1	300									1	1800
TiTh	5					1	1				4000
VaFr	5										2000																	1	600
ID	Group	CBZ	DailyDoseA	Clobazam	DailyDoseB	Clonazepam	Dailydose	LTG	DailyDoseG	LEV	DailyDoseH	Gabapendin	DailyDose	Perampanel	DailyDoseJ	Phenobarbital	DailyDoseK	Phenytoin	DailyDoseL	Pregabalin	DailyDoseM	Primidone	DailyDoseN	Retigabine	DailyDoseO	Rufinamide	DailyDoseP	SodiumValproate	DailyDoseQ	Tigabine	DailyDose
AaBr	1			1	20 prn				250									1	400									1	1000
AlTi	1					1	2		400
AnBr	1			1	10				300
ArLe	1			1	10				300
CaLi	1								100
DaBe	1			1	30				300											1	200
DaOs	1								400									1	350
DaSm	1								100																			1	300
DaTh	1								300							1	145
EmSt	1			1	10				300									1	475
GaDe	1			1	20				150																			1	600
HaBo	1								500					1	14
HaHa	1								800
JaAy	1								700					1	8
JeBa	1			1	20				200
JoDa	1					1	20		500
JoDar	1								100																			1	1200
KeAd	1								200																			1	1200
KeEr	1								100					1	12
KeMc	1			1	10				425
KuTu	1								325
LiFi	1			1	20				200																			1	1800
LiRo	1								400															1	600
LiVe	1								300
MaCo	1								250
MaPr	1								200
MiSt	1								400
MuVi	1								275
OlEm	1								50
OlMa	1					1	0.5		450																			1	1200
OmGe	1					1	2		300
ReWa	1					1	2		500
RhMa	1			1	5				400
RoPe	1								400
RuDi	1					1	3		200
ScFo	1			1	20				200									1	350	1	25
SoBr	1								425											1	75							1
StGr	1								150
TaBo	1								200
TrLe	1								75
TyLl	1			1	10				400
VaMa	1								275											1	200
AdRi	2		600	1	10
AlBa	2		1600	1	10
AlLe	2		1200	1	10
AnMo	2		800
AzMa	2		800																									1	1000
ChFe	2		900											1	12
ChMy	2		1600																							1	400
DaEv	2		1600	1	10
DaKn	2		1200
EdFr	2		800																	1	600							1	2500
EmBo	2		1400
GeWi	2		800	1	10									1	4
GhGh	2		600	1	10
GrKr	2		1000																							1	400	1	900
HeGr	2		800
IbOn	2		1200
JaDo	2		1200
JaNe	2		1000																					1	550
JoGi	2		1600
JoHi	2		1600	1	20 prn
JoMc	2		1600	1	20
KaMc	2		1600											1	12
KeBe	2		600	1	20 prn									1	12
LiHa	2		600
MaHa	2		1000
MaKi	2		1200																									1	300
MiMo	2		400																									1	400
MiSh	2		1000
NiSa	2		1200																									1	1200
PaGe	2		300																									1	300
PaTo	2		200																	1	1000	1	200
PhLa	2		1200											1	4
SaBa	2		1200											1	6
SaCr	2		1400															1	300
SePa	2		1200
ShBu	2		1000	1	20
SiCl	2		1600
StGr	2		1600
ViBe	2		800																	1	10
ViEd	2		600
ViHe	2		600
ViMI	2		1300	1	10									1	10
AnTa	5			1	20						2000
ArVi	5			1	10						1000
AsKe	5			1	5						3000									1	600
BrHa	5										1500																	1	800
CaMo	5										1200
ChDe	5										1500
ChMe	5										1500									1	600
CoGr	5										3000																	1	1300
DaHe	5										1000
JoBe	5			1	10						2000																	1	600
DaWh	5			1	10						2000																	1	3000
DeRo	5										3000
EdGe	5										3000							1	375	1	700
ElDa	5			1	20						3000							1	350
JoSt	5			1	10						3000																	1	800
EmEn	5										2750																	1	3000
JaBa	5			1	5						3500																	1	1500
JoAn	5			1	20						3000
JuNi	5										3000																	1	1200
KyGa	5										3000																	1	2500
JoPe	5			1	10						500
LoGr	5										3000
LoWi	5										3000
LuHa	5			1	40						1750							1	275
MaCu	5			1	10						3000
MaLe	5										500
MaPr	5										450
MiCo	5					1	1				1500									1	150
NaCl	5										1250																			1	60
NaPa	5										1500																	1	800
NiPu	5										500
OlJa	5										1500
OmFa	5			1	20						3000																	1	2000
PaCa	5										3000							1	350
PaUm	5			1	20						1000	1	300
SaSi	5			1	20						2500
StBa	5										2000
SuBu	5										375
TaMa	5										3000
ThBa	5			1	10						3000							1	300									1	1800
TiTh	5					1	1				4000
VaFr	5										2000																	1	600
ID	Group	CBZ	DailyDoseA	Clobazam	DailyDoseB	Clonazepam	Dailydose	LTG	DailyDoseG	LEV	DailyDoseH	Gabapendin	DailyDose	Perampanel	DailyDoseJ	Phenobarbital	DailyDoseK	Phenytoin	DailyDoseL	Pregabalin	DailyDoseM	Primidone	DailyDoseN	Retigabine	DailyDoseO	Rufinamide	DailyDoseP	SodiumValproate	DailyDoseQ	Tigabine	DailyDose
AaBr	1			1	20 prn				250									1	400									1	1000
AlTi	1					1	2		400
AnBr	1			1	10				300
ArLe	1			1	10				300
CaLi	1								100
DaBe	1			1	30				300											1	200
DaOs	1								400									1	350
DaSm	1								100																			1	300
DaTh	1								300							1	145
EmSt	1			1	10				300									1	475
GaDe	1			1	20				150																			1	600
HaBo	1								500					1	14
HaHa	1								800
JaAy	1								700					1	8
JeBa	1			1	20				200
JoDa	1					1	20		500
JoDar	1								100																			1	1200
KeAd	1								200																			1	1200
KeEr	1								100					1	12
KeMc	1			1	10				425
KuTu	1								325
LiFi	1			1	20				200																			1	1800
LiRo	1								400															1	600
LiVe	1								300
MaCo	1								250
MaPr	1								200
MiSt	1								400
MuVi	1								275
OlEm	1								50
OlMa	1					1	0.5		450																			1	1200
OmGe	1					1	2		300
ReWa	1					1	2		500
RhMa	1			1	5				400
RoPe	1								400
RuDi	1					1	3		200
ScFo	1			1	20				200									1	350	1	25
SoBr	1								425											1	75							1
StGr	1								150
TaBo	1								200
TrLe	1								75
TyLl	1			1	10				400
VaMa	1								275											1	200
AdRi	2		600	1	10
AlBa	2		1600	1	10
AlLe	2		1200	1	10
AnMo	2		800
AzMa	2		800																									1	1000
ChFe	2		900											1	12
ChMy	2		1600																							1	400
DaEv	2		1600	1	10
DaKn	2		1200
EdFr	2		800																	1	600							1	2500
EmBo	2		1400
GeWi	2		800	1	10									1	4
GhGh	2		600	1	10
GrKr	2		1000																							1	400	1	900
HeGr	2		800
IbOn	2		1200
JaDo	2		1200
JaNe	2		1000																					1	550
JoGi	2		1600
JoHi	2		1600	1	20 prn
JoMc	2		1600	1	20
KaMc	2		1600											1	12
KeBe	2		600	1	20 prn									1	12
LiHa	2		600
MaHa	2		1000
MaKi	2		1200																									1	300
MiMo	2		400																									1	400
MiSh	2		1000
NiSa	2		1200																									1	1200
PaGe	2		300																									1	300
PaTo	2		200																	1	1000	1	200
PhLa	2		1200											1	4
SaBa	2		1200											1	6
SaCr	2		1400															1	300
SePa	2		1200
ShBu	2		1000	1	20
SiCl	2		1600
StGr	2		1600
ViBe	2		800																	1	10
ViEd	2		600
ViHe	2		600
ViMI	2		1300	1	10									1	10
AnTa	5			1	20						2000
ArVi	5			1	10						1000
AsKe	5			1	5						3000									1	600
BrHa	5										1500																	1	800
CaMo	5										1200
ChDe	5										1500
ChMe	5										1500									1	600
CoGr	5										3000																	1	1300
DaHe	5										1000
JoBe	5			1	10						2000																	1	600
DaWh	5			1	10						2000																	1	3000
DeRo	5										3000
EdGe	5										3000							1	375	1	700
ElDa	5			1	20						3000							1	350
JoSt	5			1	10						3000																	1	800
EmEn	5										2750																	1	3000
JaBa	5			1	5						3500																	1	1500
JoAn	5			1	20						3000
JuNi	5										3000																	1	1200
KyGa	5										3000																	1	2500
JoPe	5			1	10						500
LoGr	5										3000
LoWi	5										3000
LuHa	5			1	40						1750							1	275
MaCu	5			1	10						3000
MaLe	5										500
MaPr	5										450
MiCo	5					1	1				1500									1	150
NaCl	5										1250																			1	60
NaPa	5										1500																	1	800
NiPu	5										500
OlJa	5										1500
OmFa	5			1	20						3000																	1	2000
PaCa	5										3000							1	350
PaUm	5			1	20						1000	1	300
SaSi	5			1	20						2500
StBa	5										2000
SuBu	5										375
TaMa	5										3000
ThBa	5			1	10						3000							1	300									1	1800
TiTh	5					1	1				4000
VaFr	5										2000																	1	600
ID	Group	CBZ	DailyDoseA	Clobazam	DailyDoseB	Clonazepam	Dailydose	LTG	DailyDoseG	LEV	DailyDoseH	Gabapendin	DailyDose	Perampanel	DailyDoseJ	Phenobarbital	DailyDoseK	Phenytoin	DailyDoseL	Pregabalin	DailyDoseM	Primidone	DailyDoseN	Retigabine	DailyDoseO	Rufinamide	DailyDoseP	SodiumValproate	DailyDoseQ	Tigabine	DailyDose
AaBr	1			1	20 prn				250									1	400									1	1000
AlTi	1					1	2		400
AnBr	1			1	10				300
ArLe	1			1	10				300
CaLi	1								100
DaBe	1			1	30				300											1	200
DaOs	1								400									1	350
DaSm	1								100																			1	300
DaTh	1								300							1	145
EmSt	1			1	10				300									1	475
GaDe	1			1	20				150																			1	600
HaBo	1								500					1	14
HaHa	1								800
JaAy	1								700					1	8
JeBa	1			1	20				200
JoDa	1					1	20		500
JoDar	1								100																			1	1200
KeAd	1								200																			1	1200
KeEr	1								100					1	12
KeMc	1			1	10				425
KuTu	1								325
LiFi	1			1	20				200																			1	1800
LiRo	1								400															1	600
LiVe	1								300
MaCo	1								250
MaPr	1								200
MiSt	1								400
MuVi	1								275
OlEm	1								50
OlMa	1					1	0.5		450																			1	1200
OmGe	1					1	2		300
ReWa	1					1	2		500
RhMa	1			1	5				400
RoPe	1								400
RuDi	1					1	3		200
ScFo	1			1	20				200									1	350	1	25
SoBr	1								425											1	75							1
StGr	1								150
TaBo	1								200
TrLe	1								75
TyLl	1			1	10				400
VaMa	1								275											1	200
AdRi	2		600	1	10
AlBa	2		1600	1	10
AlLe	2		1200	1	10
AnMo	2		800
AzMa	2		800																									1	1000
ChFe	2		900											1	12
ChMy	2		1600																							1	400
DaEv	2		1600	1	10
DaKn	2		1200
EdFr	2		800																	1	600							1	2500
EmBo	2		1400
GeWi	2		800	1	10									1	4
GhGh	2		600	1	10
GrKr	2		1000																							1	400	1	900
HeGr	2		800
IbOn	2		1200
JaDo	2		1200
JaNe	2		1000																					1	550
JoGi	2		1600
JoHi	2		1600	1	20 prn
JoMc	2		1600	1	20
KaMc	2		1600											1	12
KeBe	2		600	1	20 prn									1	12
LiHa	2		600
MaHa	2		1000
MaKi	2		1200																									1	300
MiMo	2		400																									1	400
MiSh	2		1000
NiSa	2		1200																									1	1200
PaGe	2		300																									1	300
PaTo	2		200																	1	1000	1	200
PhLa	2		1200											1	4
SaBa	2		1200											1	6
SaCr	2		1400															1	300
SePa	2		1200
ShBu	2		1000	1	20
SiCl	2		1600
StGr	2		1600
ViBe	2		800																	1	10
ViEd	2		600
ViHe	2		600
ViMI	2		1300	1	10									1	10
AnTa	5			1	20						2000
ArVi	5			1	10						1000
AsKe	5			1	5						3000									1	600
BrHa	5										1500																	1	800
CaMo	5										1200
ChDe	5										1500
ChMe	5										1500									1	600
CoGr	5										3000																	1	1300
DaHe	5										1000
JoBe	5			1	10						2000																	1	600
DaWh	5			1	10						2000																	1	3000
DeRo	5										3000
EdGe	5										3000							1	375	1	700
ElDa	5			1	20						3000							1	350
JoSt	5			1	10						3000																	1	800
EmEn	5										2750																	1	3000
JaBa	5			1	5						3500																	1	1500
JoAn	5			1	20						3000
JuNi	5										3000																	1	1200
KyGa	5										3000																	1	2500
JoPe	5			1	10						500
LoGr	5										3000
LoWi	5										3000
LuHa	5			1	40						1750							1	275
MaCu	5			1	10						3000
MaLe	5										500
MaPr	5										450
MiCo	5					1	1				1500									1	150
NaCl	5										1250																			1	60
NaPa	5										1500																	1	800
NiPu	5										500
OlJa	5										1500
OmFa	5			1	20						3000																	1	2000
PaCa	5										3000							1	350
PaUm	5			1	20						1000	1	300
SaSi	5			1	20						2500
StBa	5										2000
SuBu	5										375
TaMa	5										3000
ThBa	5			1	10						3000							1	300									1	1800
TiTh	5					1	1				4000
VaFr	5										2000																	1	600
ID	Group	CBZ	DailyDoseA	Clobazam	DailyDoseB	Clonazepam	Dailydose	LTG	DailyDoseG	LEV	DailyDoseH	Gabapendin	DailyDose	Perampanel	DailyDoseJ	Phenobarbital	DailyDoseK	Phenytoin	DailyDoseL	Pregabalin	DailyDoseM	Primidone	DailyDoseN	Retigabine	DailyDoseO	Rufinamide	DailyDoseP	SodiumValproate	DailyDoseQ	Tigabine	DailyDose
AaBr	1			1	20 prn				250									1	400									1	1000
AlTi	1					1	2		400
AnBr	1			1	10				300
ArLe	1			1	10				300
CaLi	1								100
DaBe	1			1	30				300											1	200
DaOs	1								400									1	350
DaSm	1								100																			1	300
DaTh	1								300							1	145
EmSt	1			1	10				300									1	475
GaDe	1			1	20				150																			1	600
HaBo	1								500					1	14
HaHa	1								800
JaAy	1								700					1	8
JeBa	1			1	20				200
JoDa	1					1	20		500
JoDar	1								100																			1	1200
KeAd	1								200																			1	1200
KeEr	1								100					1	12
KeMc	1			1	10				425
KuTu	1								325
LiFi	1			1	20				200																			1	1800
LiRo	1								400															1	600
LiVe	1								300
MaCo	1								250
MaPr	1								200
MiSt	1								400
MuVi	1								275
OlEm	1								50
OlMa	1					1	0.5		450																			1	1200
OmGe	1					1	2		300
ReWa	1					1	2		500
RhMa	1			1	5				400
RoPe	1								400
RuDi	1					1	3		200
ScFo	1			1	20				200									1	350	1	25
SoBr	1								425											1	75							1
StGr	1								150
TaBo	1								200
TrLe	1								75
TyLl	1			1	10				400
VaMa	1								275											1	200
AdRi	2		600	1	10
AlBa	2		1600	1	10
AlLe	2		1200	1	10
AnMo	2		800
AzMa	2		800																									1	1000
ChFe	2		900											1	12
ChMy	2		1600																							1	400
DaEv	2		1600	1	10
DaKn	2		1200
EdFr	2		800																	1	600							1	2500
EmBo	2		1400
GeWi	2		800	1	10									1	4
GhGh	2		600	1	10
GrKr	2		1000																							1	400	1	900
HeGr	2		800
IbOn	2		1200
JaDo	2		1200
JaNe	2		1000																					1	550
JoGi	2		1600
JoHi	2		1600	1	20 prn
JoMc	2		1600	1	20
KaMc	2		1600											1	12
KeBe	2		600	1	20 prn									1	12
LiHa	2		600
MaHa	2		1000
MaKi	2		1200																									1	300
MiMo	2		400																									1	400
MiSh	2		1000
NiSa	2		1200																									1	1200
PaGe	2		300																									1	300
PaTo	2		200																	1	1000	1	200
PhLa	2		1200											1	4
SaBa	2		1200											1	6
SaCr	2		1400															1	300
SePa	2		1200
ShBu	2		1000	1	20
SiCl	2		1600
StGr	2		1600
ViBe	2		800																	1	10
ViEd	2		600
ViHe	2		600
ViMI	2		1300	1	10									1	10
AnTa	5			1	20						2000
ArVi	5			1	10						1000
AsKe	5			1	5						3000									1	600
BrHa	5										1500																	1	800
CaMo	5										1200
ChDe	5										1500
ChMe	5										1500									1	600
CoGr	5										3000																	1	1300
DaHe	5										1000
JoBe	5			1	10						2000																	1	600
DaWh	5			1	10						2000																	1	3000
DeRo	5										3000
EdGe	5										3000							1	375	1	700
ElDa	5			1	20						3000							1	350
JoSt	5			1	10						3000																	1	800
EmEn	5										2750																	1	3000
JaBa	5			1	5						3500																	1	1500
JoAn	5			1	20						3000
JuNi	5										3000																	1	1200
KyGa	5										3000																	1	2500
JoPe	5			1	10						500
LoGr	5										3000
LoWi	5										3000
LuHa	5			1	40						1750							1	275
MaCu	5			1	10						3000
MaLe	5										500
MaPr	5										450
MiCo	5					1	1				1500									1	150
NaCl	5										1250																			1	60
NaPa	5										1500																	1	800
NiPu	5										500
OlJa	5										1500
OmFa	5			1	20						3000																	1	2000
PaCa	5										3000							1	350
PaUm	5			1	20						1000	1	300
SaSi	5			1	20						2500
StBa	5										2000
SuBu	5										375
TaMa	5										3000
ThBa	5			1	10						3000							1	300									1	1800
TiTh	5					1	1				4000
VaFr	5										2000																	1	600
ID	Group	CBZ	DailyDoseA	Clobazam	DailyDoseB	Clonazepam	Dailydose	LTG	DailyDoseG	LEV	DailyDoseH	Gabapendin	DailyDose	Perampanel	DailyDoseJ	Phenobarbital	DailyDoseK	Phenytoin	DailyDoseL	Pregabalin	DailyDoseM	Primidone	DailyDoseN	Retigabine	DailyDoseO	Rufinamide	DailyDoseP	SodiumValproate	DailyDoseQ	Tigabine	DailyDose
AaBr	1			1	20 prn				250									1	400									1	1000
AlTi	1					1	2		400
AnBr	1			1	10				300
ArLe	1			1	10				300
CaLi	1								100
DaBe	1			1	30				300											1	200
DaOs	1								400									1	350
DaSm	1								100																			1	300
DaTh	1								300							1	145
EmSt	1			1	10				300									1	475
GaDe	1			1	20				150																			1	600
HaBo	1								500					1	14
HaHa	1								800
JaAy	1								700					1	8
JeBa	1			1	20				200
JoDa	1					1	20		500
JoDar	1								100																			1	1200
KeAd	1								200																			1	1200
KeEr	1								100					1	12
KeMc	1			1	10				425
KuTu	1								325
LiFi	1			1	20				200																			1	1800
LiRo	1								400															1	600
LiVe	1								300
MaCo	1								250
MaPr	1								200
MiSt	1								400
MuVi	1								275
OlEm	1								50
OlMa	1					1	0.5		450																			1	1200
OmGe	1					1	2		300
ReWa	1					1	2		500
RhMa	1			1	5				400
RoPe	1								400
RuDi	1					1	3		200
ScFo	1			1	20				200									1	350	1	25
SoBr	1								425											1	75							1
StGr	1								150
TaBo	1								200
TrLe	1								75
TyLl	1			1	10				400
VaMa	1								275											1	200
AdRi	2		600	1	10
AlBa	2		1600	1	10
AlLe	2		1200	1	10
AnMo	2		800
AzMa	2		800																									1	1000
ChFe	2		900											1	12
ChMy	2		1600																							1	400
DaEv	2		1600	1	10
DaKn	2		1200
EdFr	2		800																	1	600							1	2500
EmBo	2		1400
GeWi	2		800	1	10									1	4
GhGh	2		600	1	10
GrKr	2		1000																							1	400	1	900
HeGr	2		800
IbOn	2		1200
JaDo	2		1200
JaNe	2		1000																					1	550
JoGi	2		1600
JoHi	2		1600	1	20 prn
JoMc	2		1600	1	20
KaMc	2		1600											1	12
KeBe	2		600	1	20 prn									1	12
LiHa	2		600
MaHa	2		1000
MaKi	2		1200																									1	300
MiMo	2		400																									1	400
MiSh	2		1000
NiSa	2		1200																									1	1200
PaGe	2		300																									1	300
PaTo	2		200																	1	1000	1	200
PhLa	2		1200											1	4
SaBa	2		1200											1	6
SaCr	2		1400															1	300
SePa	2		1200
ShBu	2		1000	1	20
SiCl	2		1600
StGr	2		1600
ViBe	2		800																	1	10
ViEd	2		600
ViHe	2		600
ViMI	2		1300	1	10									1	10
AnTa	5			1	20						2000
ArVi	5			1	10						1000
AsKe	5			1	5						3000									1	600
BrHa	5										1500																	1	800
CaMo	5										1200
ChDe	5										1500
ChMe	5										1500									1	600
[truncated: 35 more rows]
